# Supplementary material for: The Effects of the Natriuretic Peptide System on Alveolar Epithelium in Heart Failure
Source: Int J Mol Sci. 2025 Apr 4;26(7):3374. doi: 10.3390/ijms26073374 (PMC11989889; doi:10.3390/ijms26073374)
Supplement: Supplementary file 1 [file ijms-26-03374-s001.zip]

Archive with 1 entries (1 files):
- ijms-3485481-supplementary.pdf
